# Supplementary material for: Design, Structural Characteristic and Antibacterial Performance of Silver-Containing Cotton Fiber Nanocomposite
Source: Bioengineering (Basel). 2022 Dec 5;9(12):770. doi: 10.3390/bioengineering9120770 (PMC9774151; doi:10.3390/bioengineering9120770)
Supplement: Supplementary file 1 [file bioengineering-09-00770-s001.zip]

Archive with 1 entries (1 files):
- bioengineering-2048407-supplementary.pdf
